# Supplementary material for: Toxicity Effects of Fine Particulate Matter (PM2.5) from Incomplete Solid Fuel Burning in Caenorhabditis elegans
Source: Toxics. 2026 Jul 8;14(7):597. doi: 10.3390/toxics14070597 (PMC13417411; doi:10.3390/toxics14070597)
Supplement: Supplementary file 1 [file toxics-14-00597-s001.zip]

Archive with 1 entries (1 files):
- toxics-4364871-supplementary.pdf
